# Supplementary material for: Diabetes Mellitus in Patients Undergoing Mitral Transcatheter Edge-to-Edge Repair—A Decade Experience in 1000+ Patients
Source: J Clin Med. 2023 May 16;12(10):3502. doi: 10.3390/jcm12103502 (PMC10219195; doi:10.3390/jcm12103502)
Supplement: Supplementary file 1 [file jcm-12-03502-s001.zip]

Archive with 1 entries (1 files):
- jcm-2376166-supplementary.pdf
